# Supplementary material for: Transcriptome and metabolite analysis identifies nitrogen utilization genes in tea plant (Camellia sinensis)
Source: Sci Rep. 2017 May 10;7:1693. doi: 10.1038/s41598-017-01949-0 (PMC5431998; doi:10.1038/s41598-017-01949-0)
Supplement: Supplementary file 2 — Additional file, Table S4 [file 41598_2017_1949_MOESM2_ESM.xls]

## Sheet: poplar_KEGG_pathway
##Databases: KEGG PATHWAY, poplar
##Statistical test method: hypergeometric test / Fisher's exact test
##FDR correction method: Benjamini and Hochberg
#Term	Database	ID	Input number	Background number	P-Value	Corrected P-Value	Input	Hyperlink
Biosynthesis of secondary metabolites	KEGG PATHWAY	pop01110	10	1566	0.0112252	0.0974315	c120565.graph_c0|c100940.graph_c0|c98916.graph_c0|c105624.graph_c1|c92437.graph_c0|c80080.graph_c0|c116183.graph_c0|c110438.graph_c0|c104889.graph_c0|c111555.graph_c0	http://www.genome.jp/kegg-bin/show_pathway?pop01110/pop:POPTR_0005s25110g%09red/pop:POPTR_0004s06380g%09red/pop:POPTR_1289s002002%09red/pop:POPTR_0009s17090g%09red/pop:POPTR_0012s03980g%09red/pop:POPTR_0013s15270g%09red/pop:POPTR_0019s05430g%09red/pop:POPTR_0006s15610g%09red/pop:POPTR_0005s14190g%09red/pop:POPTR_0004s09950g%09red
Circadian rhythm - plant	KEGG PATHWAY	pop04712	2	59	0.0129503	0.0974315	c116749.graph_c1|c93783.graph_c1	http://www.genome.jp/kegg-bin/show_pathway?pop04712/pop:POPTR_0013s00220g%09red
Flavonoid biosynthesis	KEGG PATHWAY	pop00941	2	63	0.0146147	0.0974315	c80080.graph_c0|c100940.graph_c0	http://www.genome.jp/kegg-bin/show_pathway?pop00941/pop:POPTR_0005s25110g%09red/pop:POPTR_1289s002002%09red
Phenylpropanoid biosynthesis	KEGG PATHWAY	pop00940	3	269	0.0416999	0.202028	c110438.graph_c0|c116183.graph_c0|c104889.graph_c0	http://www.genome.jp/kegg-bin/show_pathway?pop00940/pop:POPTR_0005s14190g%09red/pop:POPTR_0012s03980g%09red/pop:POPTR_0013s15270g%09red
Selenocompound metabolism	KEGG PATHWAY	pop00450	1	23	0.0659853	0.202028	c98916.graph_c0	http://www.genome.jp/kegg-bin/show_pathway?pop00450/pop:POPTR_0019s05430g%09red
Zeatin biosynthesis	KEGG PATHWAY	pop00908	1	23	0.0659853	0.202028	c92437.graph_c0	http://www.genome.jp/kegg-bin/show_pathway?pop00908/pop:POPTR_0004s09950g%09red
Cysteine and methionine metabolism	KEGG PATHWAY	pop00270	2	152	0.0707098	0.202028	c98916.graph_c0|c111555.graph_c0	http://www.genome.jp/kegg-bin/show_pathway?pop00270/pop:POPTR_0019s05430g%09red/pop:POPTR_0006s15610g%09red
Diterpenoid biosynthesis	KEGG PATHWAY	pop00904	1	37	0.102492	0.230379	c105624.graph_c1	http://www.genome.jp/kegg-bin/show_pathway?pop00904/pop:POPTR_0004s06380g%09red
Biosynthesis of unsaturated fatty acids	KEGG PATHWAY	pop01040	1	42	0.115189	0.230379	c122953.graph_c0	http://www.genome.jp/kegg-bin/show_pathway?pop01040/pop:POPTR_0001s04990g%09red
ABC transporters	KEGG PATHWAY	pop02010	1	42	0.115189	0.230379	c119648.graph_c0	http://www.genome.jp/kegg-bin/show_pathway?pop02010/pop:POPTR_0001s44320g%09red
Ascorbate and aldarate metabolism	KEGG PATHWAY	pop00053	1	55	0.147387	0.267976	c108804.graph_c0	http://www.genome.jp/kegg-bin/show_pathway?pop00053/pop:POPTR_0009s02070g%09red
Galactose metabolism	KEGG PATHWAY	pop00052	1	83	0.212897	0.334436	c109892.graph_c0	http://www.genome.jp/kegg-bin/show_pathway?pop00052/pop:POPTR_0008s19370g%09red
Terpenoid backbone biosynthesis	KEGG PATHWAY	pop00900	1	85	0.217384	0.334436	c120565.graph_c0	http://www.genome.jp/kegg-bin/show_pathway?pop00900/pop:POPTR_0009s17090g%09red
Metabolic pathways	KEGG PATHWAY	pop01100	10	2726	0.238568	0.340811	c120565.graph_c0|c100940.graph_c0|c98916.graph_c0|c92437.graph_c0|c80080.graph_c0|c126049.graph_c1|c116183.graph_c0|c110438.graph_c0|c104889.graph_c0|c111555.graph_c0	http://www.genome.jp/kegg-bin/show_pathway?pop01100/pop:POPTR_0005s25110g%09red/pop:POPTR_1289s002002%09red/pop:POPTR_0009s17090g%09red/pop:POPTR_0012s03980g%09red/pop:POPTR_0018s12000g%09red/pop:POPTR_0013s15270g%09red/pop:POPTR_0019s05430g%09red/pop:POPTR_0006s15610g%09red/pop:POPTR_0005s14190g%09red/pop:POPTR_0004s09950g%09red
Fatty acid metabolism	KEGG PATHWAY	pop01212	1	106	0.263008	0.350678	c122953.graph_c0	http://www.genome.jp/kegg-bin/show_pathway?pop01212/pop:POPTR_0001s04990g%09red
Glutathione metabolism	KEGG PATHWAY	pop00480	1	147	0.34472	0.4309	c108804.graph_c0	http://www.genome.jp/kegg-bin/show_pathway?pop00480/pop:POPTR_0009s02070g%09red
Amino sugar and nucleotide sugar metabolism	KEGG PATHWAY	pop00520	1	191	0.422567	0.497138	c126049.graph_c1	http://www.genome.jp/kegg-bin/show_pathway?pop00520/pop:POPTR_0018s12000g%09red
RNA transport	KEGG PATHWAY	pop03013	1	233	0.488411	0.542679	c119953.graph_c0	http://www.genome.jp/kegg-bin/show_pathway?pop03013/pop:POPTR_0008s04210g%09red
Plant-pathogen interaction	KEGG PATHWAY	pop04626	1	272	0.54295	0.571526	c109233.graph_c0	http://www.genome.jp/kegg-bin/show_pathway?pop04626/pop:POPTR_0001s415402%09red
Biosynthesis of amino acids	KEGG PATHWAY	pop01230	1	335	0.619279	0.619279	c98916.graph_c0	http://www.genome.jp/kegg-bin/show_pathway?pop01230/pop:POPTR_0019s05430g%09red
total			43

## Sheet: Arabidopsis_KEGG_pathway
##Databases: KEGG PATHWAY, Arabidopsis
##Statistical test method: hypergeometric test / Fisher's exact test
##FDR correction method: Benjamini and Hochberg
#Term	Database	ID	Input number	Background number	P-Value	Corrected P-Value	Input	Hyperlink
Monoterpenoid biosynthesis	KEGG PATHWAY	ath00902	2	7	0.00095179	0.0142411	c122862.graph_c0|c124874.graph_c0	http://www.genome.jp/kegg-bin/show_pathway?ath00902/ath:AT3G25830%09red/ath:AT3G25810%09red
Biosynthesis of secondary metabolites	KEGG PATHWAY	ath01110	14	1076	0.00118676	0.0142411	c80080.graph_c0|c100940.graph_c0|c98916.graph_c0|c105624.graph_c1|c117936.graph_c0|c124874.graph_c0|c92437.graph_c0|c122862.graph_c0|c116183.graph_c0|c120565.graph_c0|c110438.graph_c0|c104889.graph_c0|c122487.graph_c0|c111555.graph_c0	http://www.genome.jp/kegg-bin/show_pathway?ath01110/ath:AT5G17920%09red/ath:AT5G23960%09red/ath:AT1G49570%09red/ath:AT3G25810%09red/ath:AT1G30040%09red/ath:AT3G25830%09red/ath:AT1G52340%09red/ath:AT3G51240%09red/ath:AT1G05260%09red/ath:AT1G76490%09red/ath:AT2G19590%09red/ath:AT5G42800%09red/ath:AT5G38450%09red/ath:AT5G05340%09red
Flavonoid biosynthesis	KEGG PATHWAY	ath00941	2	21	0.00638116	0.0510493	c80080.graph_c0|c100940.graph_c0	http://www.genome.jp/kegg-bin/show_pathway?ath00941/ath:AT5G42800%09red/ath:AT3G51240%09red
Circadian rhythm - plant	KEGG PATHWAY	ath04712	2	36	0.0168628	0.101177	c116749.graph_c1|c93783.graph_c1	http://www.genome.jp/kegg-bin/show_pathway?ath04712/ath:AT1G09570%09red
Phenylpropanoid biosynthesis	KEGG PATHWAY	ath00940	3	157	0.0515355	0.247371	c110438.graph_c0|c116183.graph_c0|c104889.graph_c0	http://www.genome.jp/kegg-bin/show_pathway?ath00940/ath:AT1G05260%09red/ath:AT1G49570%09red/ath:AT5G05340%09red
Selenocompound metabolism	KEGG PATHWAY	ath00450	1	18	0.0952479	0.250727	c98916.graph_c0	http://www.genome.jp/kegg-bin/show_pathway?ath00450/ath:AT5G17920%09red
Diterpenoid biosynthesis	KEGG PATHWAY	ath00904	1	22	0.114134	0.250727	c105624.graph_c1	http://www.genome.jp/kegg-bin/show_pathway?ath00904/ath:AT1G30040%09red
Zeatin biosynthesis	KEGG PATHWAY	ath00908	1	23	0.118795	0.250727	c92437.graph_c0	http://www.genome.jp/kegg-bin/show_pathway?ath00908/ath:AT5G38450%09red
Sesquiterpenoid and triterpenoid biosynthesis	KEGG PATHWAY	ath00909	1	23	0.118795	0.250727	c122487.graph_c0	http://www.genome.jp/kegg-bin/show_pathway?ath00909/ath:AT5G23960%09red
Metabolic pathways	KEGG PATHWAY	ath01100	14	1910	0.120215	0.250727	c116183.graph_c0|c100940.graph_c0|c137775.graph_c0|c117936.graph_c0|c92437.graph_c0|c122862.graph_c0|c126049.graph_c1|c98916.graph_c0|c80080.graph_c0|c120565.graph_c0|c110438.graph_c0|c104889.graph_c0|c122487.graph_c0|c111555.graph_c0	http://www.genome.jp/kegg-bin/show_pathway?ath01100/ath:AT5G17920%09red/ath:AT5G23960%09red/ath:AT1G49570%09red/ath:AT1G52340%09red/ath:AT3G25830%09red/ath:ArthMp109%09red/ath:AT3G51240%09red/ath:AT1G05260%09red/ath:AT1G76490%09red/ath:AT2G19590%09red/ath:AT5G42800%09red/ath:AT4G19810%09red/ath:AT5G38450%09red/ath:AT5G05340%09red
Cysteine and methionine metabolism	KEGG PATHWAY	ath00270	2	112	0.120326	0.250727	c98916.graph_c0|c111555.graph_c0	http://www.genome.jp/kegg-bin/show_pathway?ath00270/ath:AT5G17920%09red/ath:AT2G19590%09red
ABC transporters	KEGG PATHWAY	ath02010	1	26	0.132633	0.250727	c119648.graph_c0	http://www.genome.jp/kegg-bin/show_pathway?ath02010/ath:AT3G28345%09red
Biosynthesis of unsaturated fatty acids	KEGG PATHWAY	ath01040	1	29	0.146257	0.250727	c122953.graph_c0	http://www.genome.jp/kegg-bin/show_pathway?ath01040/ath:AT3G12120%09red
Carotenoid biosynthesis	KEGG PATHWAY	ath00906	1	29	0.146257	0.250727	c117936.graph_c0	http://www.genome.jp/kegg-bin/show_pathway?ath00906/ath:AT1G52340%09red
Ascorbate and aldarate metabolism	KEGG PATHWAY	ath00053	1	41	0.198685	0.317896	c108804.graph_c0	http://www.genome.jp/kegg-bin/show_pathway?ath00053/ath:AT4G32320%09red
Galactose metabolism	KEGG PATHWAY	ath00052	1	55	0.255863	0.377765	c109892.graph_c0	http://www.genome.jp/kegg-bin/show_pathway?ath00052/ath:AT1G60470%09red
Terpenoid backbone biosynthesis	KEGG PATHWAY	ath00900	1	58	0.267583	0.377765	c120565.graph_c0	http://www.genome.jp/kegg-bin/show_pathway?ath00900/ath:AT1G76490%09red
Fatty acid metabolism	KEGG PATHWAY	ath01212	1	67	0.301668	0.402224	c122953.graph_c0	http://www.genome.jp/kegg-bin/show_pathway?ath01212/ath:AT3G12120%09red
Glutathione metabolism	KEGG PATHWAY	ath00480	1	93	0.391623	0.494681	c108804.graph_c0	http://www.genome.jp/kegg-bin/show_pathway?ath00480/ath:AT4G32320%09red
Amino sugar and nucleotide sugar metabolism	KEGG PATHWAY	ath00520	1	135	0.513461	0.616154	c126049.graph_c1	http://www.genome.jp/kegg-bin/show_pathway?ath00520/ath:AT4G19810%09red
Oxidative phosphorylation	KEGG PATHWAY	ath00190	1	162	0.57877	0.620082	c137775.graph_c0	http://www.genome.jp/kegg-bin/show_pathway?ath00190/ath:ArthMp109%09red
Plant-pathogen interaction	KEGG PATHWAY	ath04626	1	167	0.589882	0.620082	c126848.graph_c0	http://www.genome.jp/kegg-bin/show_pathway?ath04626/ath:AT5G20480%09red
RNA transport	KEGG PATHWAY	ath03013	1	169	0.594245	0.620082	c119953.graph_c0	http://www.genome.jp/kegg-bin/show_pathway?ath03013/ath:AT1G07940%09red
Biosynthesis of amino acids	KEGG PATHWAY	ath01230	1	255	0.744341	0.744341	c98916.graph_c0	http://www.genome.jp/kegg-bin/show_pathway?ath01230/ath:AT5G17920%09red
total			36
